# Supplementary material for: Side lying during nebulisation can significantly improve apical deposition in healthy adults and adults with mild cystic fibrosis lung disease: a randomised crossover trial
Source: BMC Pulm Med. 2019 Jul 16;19:128. doi: 10.1186/s12890-019-0886-7 (PMC6636004; doi:10.1186/s12890-019-0886-7)
Supplement: Supplementary file 1 — Individual participant data (XLSX 18 kb) [file 12890_2019_886_MOESM1_ESM.xlsx]

## Sheet: Sheet1
Group H=health, M=mild, CF=advanced CF	% Pred FEV1	First posture 0=SIT 1=ASL	% of loaded dose in body SIT	%of loaded dose in body ASL	% of loaded dose in lungs SIT	%of loaded dose in lungs ASL	Variability of deposition SD counts per voxel SIT	Variability of deposition SD counts per voxel ASL	Apical drug density as a % of drug density in remainder SIT	Apical drug density as a % of drug density in remainder ASL
H	92.5	1	0.0524549	0.171604	0.0507446	0.0228537	164.845	80.3276	0.346	0.676
H	111.5	0	0.107951	0.0407034	0.0943617	0.20162	1312.46	2818.75	0.288	0.369
H	92	0	0.19548	0.143803	0.0392278	0.118472	151.843	491.289	0.353	0.487
H	109.5	0	0.0576631	0.16401	0.0832619	0.070669	1248.7	961.419	0.35	0.363
H	99.5	1	0.127157	0.168597	0.0879456	0.0290037	350.32	135.219	0.223	0.441
H	118.5	0	0.42169	0.331223	0.126662	0.0894421	1405.08	920.454	0.464	0.653
H	105.5	1	0.193858	0.110045	0.0387563	0.067039	187.934	329.102	0.412	0.385
H	102	1	0.188108	0.156873	0.247412	0.218237	2844.27	2903.92	0.266	0.407
H	93	0	0.247435	0.27183	0.0921823	0.0963498	1281.46	1254.62	0.447	0.505
H	114	0	0.129743	0.124626	0.180023	0.180535	2472.32	2582.51	0.554	0.756
H	95	0	0.0687958	0.0288834	0.139831	0.119214	2442.82	1741.74	0.219	0.475
H	111	1	0.142194	0.139209	0.129267	0.0623311	1841	1032.84	0.246	0.284
H	106.5	0	0.1326	0.291213	0.0783214	0.103801	1114.59	993.202	0.5	0.606
	103.885	0.384615	0.158856	0.164817	0.106769	0.106121	1293.66	1249.65	0.359077	0.492846
	8.92831	0.50637	0.0980786	0.0888994	0.0588434	0.0615851	919.751	981.215	0.109668	0.141201
M	94.5	0	0.477651	0.304453	0.246449	0.174435	4406.92	2227.7	0.352	0.479
M	88.5	2	0.284554	0.309563	0.162381	0.168472	1530.53	1864.67	0.373	0.42
M	93.5	1	0.342643	0.291509	0.181278	0.147322	2394.15	2115.67	0.393	0.38
M	98	0	0.279072	0.30649	0.201175	0.213571	2335.3	2415.11	0.382	0.505
M	93.5	0	0.301608	0.267373	0.091262	0.100216	1163.41	1340.37	0.403	0.386
M	80	0	0.228424	0.299052	0.128626	0.161252	1398.71	1682.48	0.351	0.381
M	81.5	1	0.133938	0.24536	0.0801094	0.141159	1149.53	2114.29	0.425	0.488
M	114.5	1	0.229349	0.182048	0.157898	0.137205	1708.27	1576.46	0.343	0.416
M	87.5	0	0.264645	0.201063	0.160508	0.139317	1739.43	1848.5	0.431	0.531
M	81	1	0.243807	0.400518	0.15639	0.247064	1257.66	1885.46	0.598	0.564
M	86.5	1	0.19	0.173	0.137005	0.115813	1919.28	1730.92	0.499	0.468
M	96.5	0	0.289884	0.317291	0.227344	0.261213	1988.81	2216.21	0.571	0.59
M	101	1	0.286938	0.382386	0.179728	0.206249	1962.07	2715.69	0.46	0.471
	92.0385	0.615385	0.27327	0.283085	0.162319	0.170253	1919.54	1979.5	0.429308	0.467615
	9.5404	0.650444	0.0812613	0.0692686	0.0475393	0.0489369	851.183	370.384	0.082326	0.0689269
CF	47.5	1	0.259921	0.146	0.089272	0.0840742	1557.83	1322.48	0.37	0.518
CF	35.5	1	0.228364	0.155	0.133552	0.0914422	2386.51	1756.9	0.375	0.337
CF	38.5	1	0.21747	0.129	0.125154	0.0840376	2110.11	1545.59	0.323	0.418
CF	28	0	0.193732	0.174	0.0822428	0.0745735	1067.97	944.946	0.55	0.591
CF	50	0	0.3	0.246	0	0.1512	2869.88	2260.95	0.362	0.506
CF	24.5	1	0.219213	0.187	0.153433	0.128309	3428.02	2647.03	0.579	0.428
CF	62	0	0.108075	0.156	0.0700498	0.101073	1576.03	2131.56	0.845	0.984
CF	36	0	0.148403	0.191	0.0751168	0.0635849	1831.06	1621.68	0.6	0.642
CF	64.5	0	0.226749	0.191	0.167347	0.129667	2107.98	1553.36	0.114	0.196
CF	28.5	0	0.180863	0.276	0.114393	0.170158	1635.83	2395.01	0.136	0.176
CF	78	1	0.342594	0.203	0.221713	0.122934	3819.96	2021.12	0.402	0.382
CF	62	1	0.265605	0.284	0.138213	0.131073	2365.53	2386.89	0.413	0.297
CF	63	0	0.235285	0.235	0.117434	0.137747	2221.72	2007.54	0.295	0.338
	47.5385	0.461538	0.225098	0.197923	0.114455	0.113067	2229.11	1891.93	0.412615	0.447154
	17.1117	0.518875	0.0612346	0.0492027	0.054133	0.0322452	773.889	486.382	0.196232	0.212917
